# Supplementary material for: The Function of Flavonoids in the Diurnal Rhythm under Rapidly Changing UV Conditions—A Model Study on Okra
Source: Plants (Basel). 2021 Oct 22;10(11):2268. doi: 10.3390/plants10112268 (PMC8624821; doi:10.3390/plants10112268)
Supplement: Supplementary file 1 [file plants-10-02268-s001.zip]

Archive with 1 entries (1 files):
- plants-1404455-supplementary.pdf
